# Supplementary material for: Comparative study on liposomal amphotericin B and other therapies in the treatment of mucosal leishmaniasis: A 15-year retrospective cohort study
Source: PLoS One. 2019 Jun 26;14(6):e0218786. doi: 10.1371/journal.pone.0218786 (PMC6594680; doi:10.1371/journal.pone.0218786)
Supplement: S1 File — (XLSX) [file pone.0218786.s001.xlsx]

## Sheet: EPIDEMIOLAB
Number	REGIÃO DE AQUISIÇÃO	LOCAL DE AQUISIÇÃO	RAÇA	SEXO	IDADE NO TRATAMENTO	IDADE NO DX	HAS	DLP	DM	COMORBIDADES	PESO	LESÃO CUTÂNEA PRÉVIA?	LOCAL da lesão cutanea	Tempo de sintomas até o diagnóstico	SINTOMAS	EPISTAXE	OBSTRUÇÃO NASAL	RINORRÉIA	CROSTAS	PRURIDO	CACOSMIA	ESPIRROS	ODINOFAGIA OU DISFAGIA	HIPOSMIA	DOR	OUTROS SINTOMAS	TOPOGRAFIA DA LESÃO	FOSSA NASAL	SEPTO NASAL	PALATO	FARINGE	LARINGE	OUTRA TOPOGRAFIA DA LESÃO	total de sítios acometidos	RINOSCOPIA/NASOFIBRO	PERFURAÇÃO SEPTAL	PROCESSO GRANULOMATOSO ou vegetante	CROSTAS	EDEMA	ESTENOSE	EVIDÊNCIA DE SANGRAMENTO	INFILTRADO	ATROFIA MUCOSA	HIPEREMIA	EXSULCERAÇÃO	SECREÇÃO ESPESSA	BIÓPSIA	RESULTADO BX	IMUNOHISTOQ
1	3	Toledo- PR	1	1	35	35	1	0	0	1	85	0	NA	2	1	1	1	1	0	0	0	0	1	1	0	1		0	1	1	1	0	0	3	1	1	0	0	1	1	0	1	1	0	0	1	1	1	0
2	2	Pinheiros- ES	2	1	40	39	1	0	0	1	100	0	NA	3	1	1	0	1	0	0	1	0	0	0	0	0		0	1	0	0	0	0	1	1	1	1	0	1	0	1	0	0	0	0	0	1	1	2
3	1	Intanhém- BA	3	1	66	65	1	0	0	1	68	1	1	2	1	1	1	0	1	1	0	1	0	0	0	0		1	1	0	0	0	0	1	1	1	0	1	0	0	0	0	0	0	0	0	1	1	1
4	2	Tupi Paulista- SP	1	1	64	63	1	0	0	1	65	1	1	0	1	1	1	1	1	0	0	0	0	0	0	1		1	1	0	0	0	0	1	1	1	1	1	0	0	0	0	0	0	0	0	1	1	0
5	2	Iguapé- SP	4	1	76	74	1	0	0	1	60	1	1	1	1	1	1	1	1	0	0	0	0	0	1	0		1	1	0	0	0	0	1	1	1	0	1	0	0	0	0	0	0	0	0	1	1	0
6	1	BA	1	1	52	51	0	1	0	1	93	1	1	0	1	0	1	1	1	1	1	0	0	0	0	0		0	0	1	1	0	0	2	1	0	1	0	0	0	0	0	1	1	0	0	1	2	0
7	1	BA	1	1	84	NA	1	0	0	1	70	1	NA	NA	NA	NA	NA	NA	NA	NA	NA	NA	NA	NA	NA	NA		0	1	0	0	0	0	1	NA	0	0	0	0	0	0	0	0	0	0	0	1	1	1
8	1	BA	3	1	47	47	0	0	1	1	60	1	1; 3	3	1	1	0	1	0	0	0	0	1	0	0	2		0	0	1	0	1	0	2	1	0	1	0	0	0	0	1	0	0	0	0	1	1	1
9	1	Vitória da Conqu-BA	2	1	62	62	1	0	0	1	50	NA	NA	1	1	1	0	0	1	1	0	0	0	0	0	0		0	1	0	0	0	1	2	1	1	0	0	1	0	0	0	0	0	0	0	1	2	1
10	1	Jacobina-BA	1	0	59	57	0	0	0	1	50	1	1	2	1	1	1	0	1	1	1	1	0	1	0	0		1	1	0	1	0	0	2	1	1	0	1	0	0	0	0	0	0	0	0	1	1	1
11	2	Ponte Nova- MG	1	1	64	64	0	0	0	0	65	1	1	2	1	1	1	0	0	1	0	0	1	0	0	3		1	1	0	1	1	0	3	1	1	1	0	1	1	1	0	0	0	0	0	1	1	2
12	1	PE	3	1	65	65	1	1	1	1	78	NA	NA	3	1	1	1	1	0	0	1	0	0	0	0	0		1	1	1	0	0	0	2	1	1	0	1	0	0	0	0	0	0	0	0	1	1	1
13	2	Vera Cruz- SP	1	1	76	75	1	1	0	1	70	1	1	NA	1	0	1	1	0	0	0	0	0	0	1	4		1	1	0	1	0	0	2	1	1	1	1	0	0	0	0	0	0	0	0	1	1	0
14	1	Vitória da Conqu-BA	2	0	66	66	1	1	1	1	76	1	NA	2	1	1	1	0	0	0	0	1	0	0	0	0		1	0	0	0	0	0	1	1	0	1	1	0	1	1	0	0	0	0	0	1	1	1
15	4	Belém- PA	1	1	26	25	0	0	0	0	62	1	2	2	1	1	1	0	1	0	0	0	0	0	0	0		1	1	1	1	0	0	3	1	1	0	0	0	1	0	1	0	0	0	0	1	1	0
16	1	Belo Jardim- PE	1	0	72	66	1	0	0	1	63	1	1	2	1	1	1	0	0	1	0	1	0	0	0	0		1	0	0	0	0	0	1	1	0	1	0	0	0	0	0	0	1	0	0	1	1	1
17	5	MS	1	0	74	70	1	0	0	1	73	1	1	1	1	0	0	0	1	0	0	0	0	0	0	0		1	1	0	0	0	1	2	1	1	0	1	1	0	0	0	0	0	0	0	1	1	1
18	1	Feira Santana-Ba	1	0	43	37	0	0	0	1	64	1	2	3	1	1	1	0	0	0	0	0	0	0	0	0		1	1	0	0	0	0	1	1	1	1	1	0	1	1	0	0	0	0	0	1	1	0
19	2	Eldorado-SP	1	0	63	45	1	0	0	1	50	0	NA	3	1	0	1	1	1	0	0	0	0	0	0	0		1	1	0	0	0	0	1	1	1	1	1	0	0	0	0	0	0	0	0	1	1	0
20	5	Anapolis-Go	1	1	75	13	0	0	0	0		NA	NA	NA	1	1	1	1	1	0	0	0	0	0	0	0		1	1	0	0	0	0	1	1	1	1	0	0	0	0	0	0	0	0	0	1	1	0
21	2	São Sebastião- MG	1	0	66	58	0	0	0	1	61.2	NA	NA	1	1	1	0	0	1	0	0	0	0	0	0	0		0	1	0	0	0	0	1	1	0	0	0	0	0	0	0	0	1	1	0	1	1	0
22	1	Iguaí-Ba	1	0	51	NA	1	1	0	1	82	1	1	NA	1	1	1	1	1	0	1	0	0	0	0	0		1	1	0	1	0	0	2	1	1	1	1	0	1	0	0	0	0	0	0	1	1	0
23	1	Utinga-Ba	1	1	65	65	0	0	0	1	52	0	NA	3	1	0	1	0	1	0	0	0	0	0	0	0		1	1	0	0	0	0	1	1	1	1	0	0	0	0	0	0	0	0	0	1	1	0
24	2	Gov Valadares-MG	1	1	70	69	1	0	0	1	90	0	NA	2	1	1	1	0	0	0	1	0	0	1	0	0		1	1	0	0	0	0	1	1	1	1	1	0	1	0	0	0	0	0	0	1	1	NA
25	2	Votuporanga-SP	1	1	68	68	0	1	0	1	50	NA	NA	2	1	1	1	1	1	0	1	0	0	0	0	0		1	1	0	0	0	0	1	1	1	0	1	0	0	0	0	0	0	0	0	1	1	0
26	5	Bataguaçu- MS	1	1	76	75	1	0	0	1	81.3	1	NA	NA	1	1	1	1	0	1	0	1	0	0	0	0		1	1	0	1	1	0	3	1	0	1	1	1	0	0	0	0	1	0	0	1	1	0
27	1	Itambé-Ba	2	1	62	60	0	0	0	0	75	NA	NA	1	1	0	0	0	0	0	0	0	1	0	1	0		1	0	0	1	0	0	2	1	0	0	0	1	1	0	1	0	0	0	0	1	1	0
28	2	Ilha comprida-SP	1	1	78	78	0	0	0	0	58	1	2	2	1	0	0	1	0	0	1	0	0	0	0	0		1	1	1	1	0	0	3	1	1	1	0	0	0	0	1	0	1	0	1	1	1	0
29	1	Ubiraja-BA	1	0	49	49	0	0	0	1	57	1	1	0	1	0	1	0	0	1	0	0	0	1	0	0		1	1	0	0	0	0	1	1	1	0	1	0	1	0	0	0	0	0	0	1	1	0
30	1	Palmeiras-Ba	1	1	48	48	0	0	0	1	61	NA	NA	NA	1	1	1	0	1	0	1	0	0	0	0	0		1	1	0	0	0	0	1	1	1	0	1	0	0	0	0	0	0	0	0	1	1	0
31	1	Oriça-BA	2	1	57	55	1	1	0	1	65	NA	NA	2	1	1	1	1	0	0	0	0	0	1	0	1		1	0	0	0	0	0	1	1	0	1	1	0	1	0	0	0	1	0	0	1	1	1
32	1	Angari-BA	2	0	78	76	1	0	0	1	66	NA	NA	0	1	1	1	0	1	0	0	0	0	0	0	0		1	0	0	0	0	0	1	1	0	0	0	0	1	0	0	0	0	1	0	1	1	1
33	1	Almadina-Ba	1	0	48	48	1	0	0	1	62	1	2	2	1	1	1	0	0	0	0	0	0	0	0	0		1	1	0	0	0	0	1	1	1	0	1	1	0	0	0	0	0	0	0	1	1	0
34	2	norte - MG	2	0	46	46	0	0	0	1	83	0	NA	3	1	0	1	0	0	0	0	0	0	0	0	0		1	1	0	0	0	0	1	1	1	0	1	0	0	0	0	1	0	0	0	1	1	0
35	1	Paratinga-Ba	2	1	66	58	1	0	0	1	NA	1	2	NA	1	1	1	0	1	0	0	0	0	0	0	0		1	1	0	0	0	0	1	1	1	0	1	0	0	0	0	0	0	0	0	1	1	NA
36	2	Regente Feijó-SP	1	1	66	47	1	0	0	1	NA	NA	NA	3	1	1	0	1	0	0	0	0	0	0	0	0		1	1	0	0	0	0	1	1	1	0	1	1	0	0	0	0	0	0	0	1	1	NA
37	2	Januaria- MG	1	0	22	21	0	0	0	0	41	0	NA	NA	1	1	1	0	0	0	0	0	0	0	0	0		1	0	0	0	0	0	1	0	0	0	0	0	0	0	0	0		0	0	1	1	0
38	1	Jequié-BA	1	0	50	47	1	0	1	1	58	1	1	NA	1	1	1	1	0	0	0	0	0	0	0	0		1	1	0	0	0	0	1	1	0	1	0	0	0	0	0	0	0	0	0	1	1	0
39	1	Macarani- BA	2	1	65	65	1	0	0	1	60	1	NA	2	1	0	0	0	0	1	0	0	1	0	0	0		1	1	1	1	1	0	4	1	0	1	1	0	0	0	0	0	0	0	0	1	1	0
40	3	Mandaguari-PR	1	1	58	58	1	1	0	1	95	1	1	1	1	0	1	1	0	1	0	0	1	1	0	0		1	1	0	0	0	0	1	1	1	1	0	0	0	0	0	0	0	0	0	1	1	NA
41	1	Ilheus- BA	1	0	56	56	1	0	0	1	57	1	1	1	1	1	1	1	0	1	0	0	0	0	1	0		1	1	0	0	0	0	1	1	1	1	0	0	0	0	0	0	0	0	0	1	1	NA
42	2	Filisburgo- MG	2	1	53	50	0	0	0	0	83	1	1	1	1	1	1	0	0	0	0	0	0	0	0	0		1	1	0	0	0	0	1	1	0	1	1	0	0	0	0	1	0	0	0	1	1	1
43	1	Floresta azul- BA	2	0	48	47	0	0	0	1	64	NA	NA	1	1	1	1	1	1	0	0	0	0	0	0	0		1	0	0	0	0	0	1	1	0	1	1	0	1	0	0	0	0	0	0	1	1	1
44	1	Gandu- BA	2	1	38	38	0	0	0	0	75	NA	NA	0	1	1	1	0	0	0	0	0	0	0	1	1		1	0	0	0	0	0	1	1	0	1	0	1	0	0	0	0	1	0	0	1	1	1
45	2	Benizal- MG	1	0	55	NA	1	0	0	1	64	1	1	2	1	1	0	1	1	0	0	0	0	0	0	0		0	1	0	0	0	0	1	1	1	0	0	0	0	0	0	0	1	0	0	1	2	0
46	2	Itapevi- SP	2	0	25	NA	0	0	0	1	41	NA	NA	1	1	0	1	1	0	1	0	0	0	0	0	0		1	0	0	0	0	1	2	1	0	0	1	0	0	0	0	0	0	0	0	1	1	1
47	1	Itararó- BA	2	0	31	29	0	0	0	0	64	1	1	2	1	1	1	1	0	1	0	0	0	0	0	0		1	1	0	0	0	0	1	1	1	0	1	0	0	0	0	0	0	0	0	1	1	1
48	2	Januinia-MG	2	1	65	65	1	0	0	1	66	1	2	0	1	1	0	0	0	0	0	0	0	0	0	0		1	1	0	0	0	0	1	1	1	1	1	0	0	0	0	0	0	0	0	1	1	1
49	2	SP	4	1	72	72	1	0	1	1	70	NA	NA	1	1	1	0	0	1	0	1	0	0	0	0	0		1	1	0	1	0	0	2	1	1	1	1	0	1	0	0	1	0	0	0	1	1	1
50	5	Pontes Lacerda-MT	1	1	41	NA	0	0	0	0	60	1	1	2	1	0	1	1	0	0	0	0	0	0	1	0		1	0	1	0	0	0	2	1	0	0	1	1	0	0	0	0	1	1	0	1	1	NA
51	3	Faxinal- SC	1	1	64	63	0	0	0	0	72	NA	NA	3	1	1	1	1	1	0	0	0	0	0	0	0		0	1	0	0	0	0	1	1	1	1	1	0	0	0	1	0	0	0	0	1	1	2
52	3	Paraná- PR	1	1	49	49	0	0	0	0	63	1	1	NA	1	1	0	0	1	0	0	0	0	0	0	0		0	1	0	0	0	0	1	1	1	1	0	1	0	0	0	0	0	0	0	1	1	0
53	3	Porto Alegre- SC	1	0	66	62	1	1	0	1	71	NA	NA	2	1	1	1	0	0	0	0	0	1	0	0	2		1	1	1	1	1	0	4	1	1	1	1	0	0	0	0	0	0	0	0	1	1	0
54	1	Ubitinga -BA	1	1	63	NA	1	1	0	1	45	NA	NA	NA	1	0	0	0	0	1	0	0	0	0	0	5		0	0	0	0	0	2	1	1	0	0	0	0	0	0	0	0	0	0	0	1	1	0
55	1	Itororó- BA	2	1	76	57	1	0	1	1	62	0	NA	NA	1	1	0	0	0	1	0	0	0	1	0	0		1	1	0	1	0	0	2	1	1	0	0	0	0	0	0	0	0	0	0	1	1	1
56	2	S.Joao Evangelista-MG	2	1	40	39	1	0	0	1	57	1	1	2	1	1	1	1	1	1	1	0	0	0	0	0		1	1	0	0	0	0	1	1	0	1	1	0	0	0	0	0	0	0	0	1	2	1
57	2	Maranhão-MA	2	1	67	66	1	0	0	1	60	1	2	2	1	0	1	0	0	0	0	0	0	0	0	0		1	1	0	0	0	0	1	1	0	1	1	0	1	0	0	0	0	0	0	1	1	0
58	2	Januario- MG	1	1	76	76	1	0	0	1	65	NA	NA	2	1	1	1	1	1	1	0	1	0	0	1	1		1	1	0	0	0	0	1	1	1	1	1	0	0	0	0	0	0	0	0	1	1	0
59	1	Bahia- BA	1	0	56	53	0	0	0	1	55	NA	NA	3	1	0	1	1	0	0	1	0	0	0	1	0		1	1	0	0	0	0	1	1	1	1	1	0	0	0	1	0	0	0	0	1	1	1
60	3	Paraná-PR	2	0	55	NA	1	0	0	1	84	1	2	NA	1	1	1	1	0	0	0	0	0	0	0	2		1	1	0	1	1	0	3	1	1	0	1	0	0	0	0	0	1	0	0	1	1	0
61	1	Vitoria da Conquista- BA	1	0	65	64	0	0	0	0	49	1	4	0	1	0	0	1	0	0	0	0	1	0	0	0		1	0	1	1	1	0	4	1	0	1	1	0	0	0	0	0	0	0	0	1	1	0
62	2	Montanha- ES	2	0	53	52	1	0	0	1	75	NA	NA	NA	1	1	1	0	0	1	0	0	0	0	0	0		1	1	0	0	0	0	1	1	1	1	1	0	0	0	0	0	0	0	0	1	1	NA
63	1	Vitoria da Conquista- BA	2	0	53	53	0	0	0	0	47	1	5	NA	1	0	1	1	0	0	0	0	0	0	1	0		1	0	1	0	0	0	2	1	0	1	1	0	0	0	0	0	0	0	0	1	1	0
64	1	BA	1	1	71	71	1	0	0	1	44	NA	NA	NA	1	0	0	0	0	0	0	0	1	0	0	0		0	0	1	1	1	0	3	1	NA	NA	NA	NA	NA	NA	NA	NA	NA	NA	NA	1	1	0
65	5	MT	1	0	53	43	1	0	0	1	45	0	NA	NA	1	1	0	1	0	0	1	0	0	0	0	0		1	1	0	0	0	0	1	1	1	0	0	0	0	0	1	0	1	0	0	1	1	0
66	3	PR	1	0	61	61	1	0	0	1	58	1	1	NA	1	0	1	1	1	1	0	0	0	0	1	0		0	0	1	1	0	0	2	1	0	1	1	0	0	0	1	0	1	0	0	0	1	0
67	1	Vitoria da Conquista- BA	2	1	57	57	1	0	0	1	74	NA	NA	3	1	1	1	0	0	0	0	0	0	0	0	0		0	1	0	0	0	0	1	1	1	0	1	0	0	0	0	0	0	0	0	1	1	2
68	1	Mato Grande- AL	1	0	63	61	0	0	0	1	62	1	1	3	1	1	1	1	1	0	0	0	0	0	0	0		1	1	0	0	0	0	1	1	1	1	1	0	0	0	0	0	0	0	0	1	0	NA
69	1	Serra do Coti- PB	1	1	84	78	1	1	0	1	88	1	1	NA	1	1	1	1	1	0	0	0	0	0	0	0		1	1	0	0	0	0	1	1	1	1	1	0	0	0	1	0	1	0	0	1	1	0
70	NA	NA	4	1	89	88	1	1	1	1	47	NA	NA	3	1	1	1	1	0	0	0	0	0	0	0	0		1	1	0	0	0	0	1	1	1	0	1	0	0	0	0	0	0	1	0	1	1	0
71	1	Itaperaba-BA	2	1	68	54	0	0	0	1	63	1	1	NA	1	0	0	1	1	0	0	0	0	0	0	2; 3		1	1	0	1	1	0	3	1	1	1	1	1	1	0	1	0	0	0	0	1	1	0
[truncated: 12 more columns]
